# Supplementary material for: An Unlabeled Electrochemical Immunosensor Uses Poly(thionine) and Graphene Quantum Dot-Modified Activated Marigold Flower Carbon for Early Prostate Cancer Detection
Source: Biosensors (Basel). 2024 Dec 2;14(12):589. doi: 10.3390/bios14120589 (PMC11674062; doi:10.3390/bios14120589)
Supplement: Supplementary file 1 [file biosensors-14-00589-s001.zip]

Archive with 1 entries (1 files):
- biosensors-3230019-supplementary.pdf
